# Supplementary material for: Anti-Inflammatory Effects of Low-Dose Glucocorticoids Compensate for Their Detrimental Effects on Bone Mineral Density in Patients with Rheumatoid Arthritis
Source: J Clin Med. 2021 Jun 30;10(13):2944. doi: 10.3390/jcm10132944 (PMC8268831; doi:10.3390/jcm10132944)
Supplement: Supplementary file 1 [file jcm-10-02944-s001.zip]

Archive with 1 entries (1 files):
- jcm-1284566-supplementary.pdf
